# Supplementary material for: Genome-Wide Association Studies of Key Traits in Apis cerana cerana (Hymenoptera: Apidae) from Guizhou Province
Source: Genes (Basel). 2025 Sep 27;16(10):1148. doi: 10.3390/genes16101148 (PMC12562913; doi:10.3390/genes16101148)
Supplement: Supplementary file 1 [file genes-16-01148-s001.zip]

Archive with 1 entries (1 files):
- genes-3856827-supplementary.pdf
